# Supplementary material for: Theophylline Induces Remyelination and Functional Recovery in a Mouse Model of Peripheral Neuropathy
Source: Biomedicines. 2022 Jun 15;10(6):1418. doi: 10.3390/biomedicines10061418 (PMC9219657; doi:10.3390/biomedicines10061418)
Supplement: Supplementary file 1 [file biomedicines-10-01418-s001.zip]

Archive with 5 entries (5 files):
- Tables  S1-4.xlsx
- Video S1-C22-Vehicle.m4v
- Video S2-C22-Theophylline.m4v
- Video S3-Control-Vehicle.m4v
- Video S4-Control-Theophylline.m4v
