# Supplementary material for: Theophylline Induces Remyelination and Functional Recovery in a Mouse Model of Peripheral Neuropathy
Source: Biomedicines. 2022 Jun 15;10(6):1418. doi: 10.3390/biomedicines10061418 (PMC9219657; doi:10.3390/biomedicines10061418)
Supplement: Supplementary file 1 [file biomedicines-10-01418-s001.zip › Tables S1-4.xlsx]

## Sheet: Sheet1
	Table S1			p-value Inverted grid test
			n	% of missed steps	Time spent on the grid	Total number of steps
	Control	Control-Vehicle	4
		Control-Theophylline	5	n.a.	n.a.	0.0281575
	C22	C22-Vehicle	5
		C22-Theophylline	5	0.00112932	0.441015	0.419411
				n.a.: non-applicable
	Table S2			p-value Transmission electron microscopy
			n	% of large caliber axons	% of (Re)myelinated large caliber axons	g ratio
	Control	Control-Vehicle	3
		Control-Theophylline	5	0.335453	n.a.	0.218551
	C22	C22-Vehicle	3
		C22-Theophylline	5	0.307107	0.0315059	0.138079
				n.a.: non-applicable
	Table S3
			n	p-value P0 protein levels
	Control	Control-Vehicle	4
		Control-Theophylline	4	0.25784
	C22	C22-Vehicle	5
		C22-Theophylline	5	0.0190613
	Table S4			p-value qRT-PCR
			n	P0 mRNA	Krox20 mRNA
	Control	Control-Vehicle	4
		Control-Theophylline	4	0.419029	0.354647
	C22	C22-Vehicle	5
		C22-Theophylline	5	0.0859061	0.0956678
